# Supplementary material for: Limitations of and Solutions to Using 6 mm Corneal Spherical Aberration and Q Value after Laser Refractive Surgery
Source: Bioengineering (Basel). 2024 Feb 16;11(2):190. doi: 10.3390/bioengineering11020190 (PMC10886312; doi:10.3390/bioengineering11020190)
Supplement: Supplementary file 1 [file bioengineering-11-00190-s001.zip]

Archive with 1 entries (1 files):
- bioengineering-2827792-supplementary.pdf
